# Supplementary material for: Differential Metabolic Dysregulations in Hepatocellular Carcinoma and Cirrhosis: Insights into Lipidomic Signatures
Source: Biomolecules. 2025 Nov 10;15(11):1575. doi: 10.3390/biom15111575 (PMC12650657; doi:10.3390/biom15111575)
Supplement: Supplementary file 1 [file biomolecules-15-01575-s001.zip]

Archive with 6 entries (6 files):
- Figure S1. The Debiased Spase Partial Correlation Network.pdf
- Figure S2. Comparative figures per metabolite classes.pdf
- Figure S3. The most representative molecules from each class of metabolites.pdf
- Table S1. Identification of different classes of metabolites.pdf
- Table S2. The VIP scores, Fold-change (FC), log2(FC), p-values and RF ranking of molecules.pdf
- Table S3. Biomarker analysis. AUC values for each class of metabolites.pdf
